# Supplementary material for: Characterization of Disease Patterns in Children with Intracranial Abscesses for Enhanced Clinical Decision-Making
Source: Pediatr Rep. 2024 Nov 12;16(4):1001–13. doi: 10.3390/pediatric16040085 (PMC11587455; doi:10.3390/pediatric16040085)
Supplement: Supplementary file 1 [file pediatrrep-16-00085-s001.zip]

Archive with 1 entries (1 files):
- pediatrrep-3267907-supplementary.xlsx
